# Supplementary material for: Cullin 1 (CUL1) Promotes Primary Ciliogenesis through the Induction of Ubiquitin-Proteasome-Dependent Dvl2 Degradation
Source: Int J Mol Sci. 2021 Jul 15;22(14):7572. doi: 10.3390/ijms22147572 (PMC8307194; doi:10.3390/ijms22147572)
Supplement: Supplementary file 1 [file ijms-22-07572-s001.zip]

Archive with 3 entries (2 files):
- ijms-1291592-supplementary/
- ijms-1291592-supplementary/Supplemental information_Kim et al-KHL-submitted.pdf
- ijms-1291592-supplementary/Supplemental Table S1_Kim et al-KHL.xlsx
