# Supplementary material for: Cullin 1 (CUL1) Promotes Primary Ciliogenesis through the Induction of Ubiquitin-Proteasome-Dependent Dvl2 Degradation
Source: Int J Mol Sci. 2021 Jul 15;22(14):7572. doi: 10.3390/ijms22147572 (PMC8307194; doi:10.3390/ijms22147572)
Supplement: Supplementary file 1 [file ijms-22-07572-s001.zip › ijms-1291592-supplementary/Supplemental Table S1_Kim et al-KHL.xlsx]

## Sheet: Sheet1
Supplemental Table S1. Potential candidates of Dvl2 interacting proteins by Mass-spectrometry analyses.
Group	Accession NO. NCBI BLAST	Abbreviation	Full name	Function
Proteolysis (UPS & Autophagy)	AAI43901.1	ATG16L1	ATG16L1 protein	interacts with ATG12-ATG5 to mediate the conjugation of phosphatidylethanolamine (PE) to LC3
	AAI25120.1	CUL1	Cullin 1	Core component of multiple cullin-RING-based SCF (SKP1-CUL1-F-box protein) E3 ubiquitin-protein ligase complexes
	NP_004388.2	DDX6	probable ATP-dependent RNA helicase DDX6	Blocks autophagy in nutrient-rich conditions by repressing the expression of ATG-related genes through degradation of their transcripts
	A2RUS2.2	DENND3	DENN domain-containing protein 3	Regulates autophagy in response to starvation through RAB12 activation
	NP_004407.2	DTX1	E3 ubiquitin-protein ligase DTX1, Deltex E3 Ubiquitin Ligase 1	Functions as a ubiquitin ligase protein in vivo, mediating ubiquitination and promoting degradation of MEKK1
	EAW83300.1	FBXL13	F-box and leucine-rich repeat protein 13	Substrate-recognition component of the SCF(FBXL17) E3 ubiquitin ligase complex, a key component of a quality control pathway required to ensure functional dimerization of BTB domain-containing proteins
	NP_002102.4	HTT	huntingtin	Promotes the formation of autophagic vesicles
	NP_003359.3	UCH1	ubiquitin carboxyl-terminal hydrolase 1	Ubiquitin-protein hydrolase involved both in the processing of ubiquitin precursors and of ubiquitinated proteins
	AAH22792.1	VPRBP	VPRBP protein	CUL4A-RBX1-DDB1-DCAF1/VPRBP complex, which mediates ubiquitination and proteasome-dependent degradation of proteins such as NF2
	Q8N9V3.3	WDSUB1	WD repeat, SAM and U-box domain-containing protein 1	ubiquitin-protein transferase
	Q9HBT7.1	ZNF287	Zinc finger protein 287	Transcriptional factor that binds to the consensus sequence 5'-[GT][AG][AGT]GGGG-3' and acts as a repressor of autophagy
Cell cycle	BAA78718.1	CG-NAP	Centrosome- and Golgi-localized PKN-associated protein (CG-NAP)	Required for microtubule nucleation at the cis-side of the Golgi apparatus
	CAD12456.1	Connectin	Titin	play a role in chromosome condensation and chromosome segregation during mitosis
	EAX01127.1	ESCO1	establishment of cohesion 1 homolog 1	belongs to a conserved family of acetyltransferases involved in sister chromatid cohesion
	CAA61751.1	GPIP137	GPIP137 (GPI-anchored Membrane Protein 1)	cell cycle associated protein 1 (CAPRIN1), transcript variant 1
	AAK68690.1	HMCN1	hemicentin	Promotes cleavage furrow maturation during cytokinesis in preimplantation embryos
	NP_060823.3	MIS18BP1	mis18-binding protein 1	Required for recruitment of CENPA to centromeres and normal chromosome segregation during mitosis
	NP_055459.5	Myomegalin	myomegalin isoform 1	Functions as an anchor sequestering components of the cAMP-dependent pathway to Golgi and/or centrosomes
	XP_016876045.1	Nek5 X2	serine/threonine-protein kinase Nek5 isoform X2	promotes centrosome integrity in interphase and loss of centrosome cohesion in mitosis
	BAA03515.1	Nup214	KIAA0023	Nuclear pore complex protein Nup214. The protein encoded by this gene is localized to the cytoplasmic face of the nuclear pore complex where it is required for proper cell cycle progression and nucleocytoplasmic transport
	NP_006022.3	PCNT1	pericentrin isoform 1	an integral component of the pericentriolar material (PCM)
	XP_011534895.1	PPP1R13B	apoptosis-stimulating of p53 protein 1 isoform X1	transcription factor binding, negative regulation of cell cycle
	NP_036423.4	Separase	separin	Caspase-like protease, which plays a central role in the chromosome segregation by cleaving the SCC1/RAD21 subunit of the cohesin complex at the onset of anaphase
	XP_011540303.1	STIL X7	SCL-interrupting locus protein isoform X7	Plays an important role in the regulation of centriole duplication and required for the onset of procentriole formation and proper mitotic progression
	NP_003310.4	Tintin N2B	titin isoform N2-B	play a role in chromosome condensation and chromosome segregation during mitosis
	SJM31572.1	YciB	putative intracellular septation protein A	Involved in cell division; probably involved in intracellular septation
Cytoskeleton	BAA83821.1	ABP620	actin binding protein ABP620	actin binding protein
	NP_006677.1	ACTL7B	actin-like protein 7B	structural constituent of cytoskeleton
	AMQ26206.1	CCDC8	coiled-coil domain containing protein 8	Core component of the 3M complex, a complex required to regulate microtubule dynamics and genome integrity
	XP_005254783.1	CGNL1 X1	cingulin-like protein 1 isoform X1	anchoring the apical junctional complex, especially tight junctions, to actin-based cytoskeletons
	XP_016871640.1	CTNNA3 X1	catenin alpha-3 isoform X1	formation of stretch-resistant cell-cell adhesion complexes
	CAC60121.1	DNAH11	axonemal beta heavy chain dynein type 11	a member of the dynein heavy chain family, cilium movement
	EAW81394.1	EMAP-5	echinoderm microtubule associated protein like 5	modify the assembly dynamics of microtubules, such that microtubules are slightly longer, but more dynamic
	NP_006535.1	EXOC5	exocyst complex component 5	interact with the actin cytoskeletal remodeling and vesicle transport machinery
	NP_005237.2	Fer	tyrosine-protein kinase Fer isoform a	plays a role in the regulation of the actin cytoskeleton, microtubule assembly, lamellipodia formation, cell adhesion, cell migration and chemotaxis
	NP_056073.1	FKBP-15	FK506-binding protein 15	Involved in the transport of early endosomes at the level of transition between microfilament-based and microtubule-based movement
	ABV24869.1	ITSN1	intersectin 1 short form variant 13	cytoplasmic membrane-associated protein that indirectly coordinates endocytic membrane traffic with the actin assembly machinery
	EAX07280.1	MACF1	microtubule-actin crosslinking factor 1	cytoskeleton organization
	AAF36524.1	MYO10	myosin X	binds to actin filaments and actin bundles and functions as plus end-directed motor
	NP_000248.2	Myosin-7	myosin-7	actin-based motor molecules with ATPase activity essential for muscle contraction
	NP_004534.2	Nebulin3	nebulin isoform 3	Binds and stabilize F-actin
	XP_005246674.1	Nebulin X35	nebulin isoform X35	Binds and stabilize F-actin
	EAW47727.1	Nesprin-1	spectrin repeat containing, nuclear envelope 1, isoform CRA_a	actin filament binding, cytoskeletal anchoring at nuclear membrane
	DAA01060.1	Nesprin-1	spectrin-like protein of the nuclear envelope and Golgi	actin filament binding
	NP_002661.2	Plastin-1	plastin-1	Actin-bundling protein in the absence of calcium
	XP_011515434.1	Plectin X14	plectin isoform X14	Interlinks intermediate filaments with microtubules and microfilaments and anchors intermediate filaments to desmosomes or hemidesmosomes
	NP_001019837.1	SH3KBP1	SH3 domain-containing kinase-binding protein 1 isoform b	Plays a role in the regulation of cell morphology and cytoskeletal organization
	Q8N841.2	TTLL6	Tubulin polyglutamylase TTLL6, Tubulin-tyrosine ligase-like protein 6	Polyglutamylase which preferentially modifies alpha-tubulin
	XP_005269565.1	VASP	protrudin isoform X15	cytoskeleton remodeling and cell polarity such as axon guidance, lamellipodial and filopodial dynamics, platelet activation and cell migration
	NP_009058.2	Villin1	villin-1	Epithelial cell-specific Ca2+-regulated actin-modifying protein that modulates the reorganization of microvillar actin filaments
Subcelluar organelles (Mitochodria, ER, Golgi, Nucleus)	NP_001102.3	ADAR	double-stranded RNA-specific adenosine deaminase isoform a	Catalyzes the hydrolytic deamination of adenosine to inosine in double-stranded RNA (dsRNA) referred to as A-to-I RNA editing
	AAK51115.3	AKAP350C	AKAP350C	A-Kinase Anchoring Proteins, AKAPs function as anchors for targeting proteins to specific subcellular locations, and the localization and composition of AKAP complexes is dynamic localization to mitochondria
	NP_001157915.1	ANKRD31	putative ankyrin repeat domain-containing protein 31	Required for DNA double-strand breaks (DSBs) formation during meiotic recombination
	AAD43041.1	APE2	APE2 protein	an enzyme that is involved in the DNA base excision repair pathway
	AAH02542.1	ATAD3B	ATPase family, AAA domain containing 3B	May play a role in a mitochondrial network organization typical for stem cells, characterized by reduced mitochondrial metabolism, low mtDNA copies and fragmentated mitochondrial network
	SJM29545.1	ATP5F1	ATP synthase subunit b 1	Mitochondrial membrane ATP synthase
	NP_001705.2	Bic-D 1	protein bicaudal D homolog 1 isoform 1	Regulates coat complex coatomer protein I (COPI)-independent Golgi-endoplasmic reticulum transport by recruiting the dynein-dynactin motor complex
	NP_005338.1	BiP	endoplasmic reticulum chaperone BiP precursor	protein folding and quality control in the endoplasmic reticulum lumen
	NP_000048.1	BLM	Bloom syndrome protein isoform 1	ATP-dependent DNA helicase, Participates in DNA replication and repair
	NP_001222.3	CASQ1	calsequestrin-1 precursor	a high-capacity, moderate affinity, calcium-binding protein and thus acts as an internal calcium store in muscle plays an important role in triggering muscle contraction
	NP_000766.2	CYP2J2	cytochrome P450 2J2	member of the cytochrome P450 superfamily of enzymes
	CAA44793.1	DBP-5	DBP-5 protein	ATP-dependent RNA helicase, ATP-Dependent RNA Helicase DDX19
	EAX02039.1	FANCI	KIAA1794, Fanconi Anemia Complementation Group I	DNA crosslinking agents, increased chromosomal breakage, and defective DNA repair
	NP_005311.1	Histone H1.3	histone H1.3	necessary for the condensation of nucleosome chains into higher-order structured fibers
	EAW97395.1	LRRIQ1	leucine-rich repeats and IQ motif containing 1	a nuclear encoding mitochondrial protein
	ASS04762.1	ND4	NADH dehydrogenase subunit 4	Mitochondrially Encoded NADH:Ubiquinone Oxidoreductase Core Subunit 4
	AGW59672.1	ND5	NADH dehydrogenase subunit 5	Mitochondrially Encoded NADH:Ubiquinone Oxidoreductase Core Subunit 5
	AAA18639.1	p300	p300	functions as histone acetyltransferase that regulates transcription of genes via chromatin remodeling by allowing histone proteins to wrap DNA less tightly
	NP_006493.1	RAD30	DNA polymerase eta isoform 1	DNA repair by translesion synthesis
	NP_002903.3	REV3L	DNA polymerase zeta catalytic subunit isoform a	an error-prone polymerase specialized in translesion DNA synthesis
	SJM30263.1	RF-C	putative replication protein C	is a five-subunit protein complex that is required for DNA replication
	NP_080222.1	ROMO1	reactive oxygen species modulator 1	play a role in the coordination of mitochondrial morphology and cell proliferation
	AAF35243.1	RTEL1	helicase-like protein NHL	ATP-dependent DNA helicase
	NP_003696.2	SLC25A12	calcium-binding mitochondrial carrier protein Aralar1	catalyzes the calcium-dependent exchange of cytoplasmic glutamate with mitochondrial aspartate across the mitochondrial inner membrane, function in the urea cycle
	EAW82429.1	Syntaxin18	syntaxin 18, isoform CRA_c	may be involved in targeting and fusion of Golgi-derived retrograde transport vesicles with the ER
	SJM31280.1	Tnp	transposase	binds to the end of a transposon and catalyses its movement to another part of the genome by a cut and paste mechanism or a replicative transposition mechanism
	NP_003487.1	TRRAP2	transformation/transcription domain-associated protein isoform 2	chromatin complexes with histone acetyltransferase activity (HAT)
	ABV82621.1	UYT	ubiquitously transcribed tetratricopeptide repeat protein Y-linked transcript variant 10	Histone Demethylase
	BAA92659.2	VPS13C	KIAA1421 protein, partial	Vacuolar protein sorting-associated protein 13C, Necessary for proper mitochondrial function and maintenance of mitochondrial transmembrane potential
	AAH62347.1	ZNFX1	ZNFX1 protein, partial	Zinc Finger NFX1-Type Containing 1 , conserved helicase-domain protein
Transcription factor	EAW54228.1	ARID5B	AT rich interactive domain 5B (MRF1-like)	Transcription coactivator that binds to the 5'-AATA[CT]-3' core sequence and plays a key role in adipogenesis and liver development
	AAF13595.1	ASC-2	cancer-amplified transcriptional coactivator ASC-2	Transcriptional coactivator that can interact with nuclear hormone receptors to enhance their transcriptional activator functions
	AAQ62697.1	BCL9-2	BCL9-2	transcriptional beta-catenin cofactors, fundamental for the transcription of Wnt target genes
	NP_005230.1	C-Ets-2	protein C-ets-2 isoform 1	Binds specifically the DNA GGAA/T core motif (Ets-binding site or EBS) in gene promoters and stimulates transcription
	NP_060926.2	EAF2	ELL-associated factor 2 isoform 1	transcriptional transactivator of TCEA1 elongation activity
	NP_001138784.1	ETV3	ETS translocation variant 3 isoform 1	DNA binding, Transcriptional repressor
	NP_001032242.1	FOXK1	forkhead box protein K1	a transcription factor of the forkhead box family
	AAB02820.1	FOXK2	interleukin enhancer binding factor 1	Transcriptional regulator
	SJM35414.1	GntR	GntR domain protein	regulates the pathway D-gluconate degradation, which is part of Carbohydrate acid metabolism
	AAD08713.1	Homeodomain	homeodomain protein	Putative transcription factor
	CAA08816.1	MTG8	putative transcription factor, partial	negative regulation of transcription, DNA-templated
	EAW81846.1	PPP1R13B	protein phosphatase 1, regulatory (inhibitor) subunit 13B	interaction with NF-kappa-B and p53/TP53 proteins
	XP_011509822.1	PTMA	prothymosin alpha isoform X3	mediate immune function by conferring resistance to certain opportunistic infections
	NP_005603.3	REST	RE1-silencing transcription factor	encodes a transcriptional repressor which represses neuronal genes in non-neuronal tissues
	NP_005641.1	TCF20	transcription factor 20 isoform 1	Transcriptional activator that binds to the regulatory region of MMP3 and thereby controls stromelysin expression
	CAG38516.1	THAP2	DKFZP564I0422	THAP domain containing, apoptosis associated protein 2 (THAP2), DNA binding; metal ion binding
	SJM31958.1	XRE	Transcriptional regulator, XRE family	Nucleotide-binding
	AAH06258.2	ZNF251	ZNF251 protein	Zinc finger protein 251 participate in a process (regulation of transcription, DNA-dependent)
	AAH48107.1	ZNF333	ZNF333 protein	Zinc Finger NFX1-Type Containing 1 , conserved helicase-domain protein
Membrane transporter	NP_942122.2	ADGRD1	adhesion G-protein coupled receptor D1 isoform 1 precursor	adhesion G-protein-coupled receptors
	AAR02412.1	ARHGAP19	putative RhoGAP protein	GTPase activator proteins towards Rho/Rac/Cdc42-like small GTPases
	AAI25221.1	ATP9B	ATP9B protein	ATPase Phospholipid Transporting 9B
	AAA51902.1	CACNA1S	dihydropyridine-sensitive L-type calcium channel alpha-1 subunit	Voltage-sensitive calcium channels (VSCC) mediate the entry of calcium ions into excitable cells and are also involved in a variety of calcium-dependent processes, including muscle contraction, gene expression, cell motility, cell division and cell death
	SJM32895.1	CGS	Cystathionine gamma-synthase protein	is an enzyme that catalyzes the formation of cystathionine from cysteine and an activated derivative of homoserine
	AAH10228.1	Consortin	C1orf71 protein	Chromosome 1 open reading frame 71, Positive regulation of Golgi to plasma membrane protein transport
	BAG09920.1	DAP-4	disks large-associated protein 4	SAP90/PSD-95-associated protein 4 (SAPAP-4), It is a signaling molecule that can interact with potassium channels and receptors, as well as other signaling molecules
	SJM32318.1	DLAT	Dihydrolipoamide S-acetyltransferase	enzyme component of the multienzyme pyruvate dehydrogenase complex
	SJM34463.1	dppA	Dipeptide ABC transporter, periplasmic dipeptide-binding protein	member of the ATP-binding cassette (ABC) superfamily, Transmembrane transport
	SJM32510.1	dppD	dipeptide transporter; ATP-binding component of ABC superfamily	member of the ATP-binding cassette (ABC) superfamily, Transmembrane transport
	EAX06569.1	EFCAB7	KIAA1799 protein, isoform CRA_b	EF-Hand Calcium Binding Domain 7
	BAC54107.1	ELKS	ELKS beta	regulate polarized Ca2+ influx
	NP_004110.2	FLT3	receptor-type tyrosine-protein kinase FLT3 precursor	Tyrosine-protein kinase that acts as cell-surface receptor for the cytokine FLT3LG and regulates differentiation, proliferation and survival of hematopoietic progenitor cells and of dendritic cells
	CCQ42980.1	GLUT2	alternative protein SLC2A2	transmembrane carrier protein that enables protein facilitated glucose movement across cell membranes
	EAW95986.1	GPR98	monogenic, audiogenic seizure susceptibility 1 homolog (mouse), isoform CRA_a	G-protein coupled receptor 98, It is an adhesion-GPCR family receptor expressed in the central nervous system
	XP_011538849.1	HHLA3	HERV-H LTR-associating protein 3 isoform X1	Through interaction with TMIGD2, costimulates T-cells in the context of TCR-mediated activation
	SJM30473.1	HPrK	HPr kinase	a sensor enzyme that plays a major role in the regulation of carbon metabolism and sugar transport
	NP_001127314.1	Hyccin	hyccin	Component of a complex required to localize phosphatidylinositol 4-kinase (PI4K) to the plasma membrane
	BAB13454.1	IGDCC4	KIAA1628 protein, partial	Immunoglobulin superfamily DCC subclass member 4
	SJM35035.1	malK	fused maltose transport subunit, ATP-binding component of ABC superfamily	Part of the ABC transporter complex MalEFGK involved in maltose/maltodextrin import. Responsible for energy coupling to the transport system
	SJM28286.1	nodE	Nodulation protein E	Proposed to synthesize NOD factor fatty acyl chain
	BAA11486.1	NUP188	KIAA0169 protein, partial	Nucleoporin 188, Transport of macromolecules between the cytoplasm and nucleus occurs through nuclear pore complexes (NPCs) embedded in the nuclear envelope
	NP_003965.2	P56 (Dok-2)	docking protein 2 isoform a	enzymatically inert adaptor or scaffolding proteins
	NP_005832.1	Spry-1	protein sprouty homolog 1	May function as an antagonist of fibroblast growth factor (FGF) pathways and may negatively modulate respiratory organogenesis
	SJM31191.1	SULT	Sulfotransferase	transferase enzymes that catalyze the transfer of a sulfo group from a donor molecule to an acceptor alcohol or amine
	BAS02858.1	TCR alpha	T cell receptor alpha chain V-J-region, partial	T cell receptors recognize foreign antigens which have been processed as small peptides and bound to major histocompatibility complex (MHC) molecules at the surface of antigen presenting cells (APC)
	ABC72389.1	TCR beta	T cell receptor beta chain, partial	T cell receptors recognize foreign antigens which have been processed as small peptides and bound to major histocompatibility complex (MHC) molecules at the surface of antigen presenting cells (APC)
	SJM30919.1	TK1	transketolase 1, thiamin-binding	an enzyme of both the pentose phosphate pathway in all organisms and the Calvin cycle of photosynthesis
	AAH33036.2	TMEM16A	ANO1 protein	Anoctamin 1, a transmembrane protein that functions as a calcium-activated chloride channel
	SJM31276.1	T1SS	Type I secretion system ATPase	ATPase-coupled transmembrane transporter
	SJM28319.1	y4tG	Polar amino acid ABC transporter permease	transmembrane transporter, ATP-binding cassette (ABC) transporter complex
etc	AAB58382.1	ACC	acetyl-CoA carboxylase	Cytosolic enzyme that catalyzes the carboxylation of acetyl-CoA to malonyl-CoA, the first and rate-limiting step of de novo fatty acid biosynthesis
	AAH07649.1	AGRN	AGRN protein	This gene encodes one of several proteins that are critical in the development of the neuromuscular junction (NMJ), as identified in mouse knock-out studies
	NP_001106962.1	AMOT	angiomotin isoform 1	Appears to regulate endothelial cell migration and tube formation, cell motility and angiogenesis
	SJM28058.1	AT2G24580	putative Sarcosine oxidase	L-lysine catabolic process to acetyl-CoA via L-pipecolate, oxidation-reduction process
	AAI26211.1	BCMO1	Beta-carotene 15,15'-monooxygenase 1	It catalyzes the oxidative cleavage of beta,beta-carotene into two retinal molecules
	EAW86287.1	BEND7	chromosome 10 open reading frame 30	BEND7 (BEN Domain Containing 7) is a Protein Coding gene. Diseases associated with BEND7 include Immunodeficiency-Centromeric Instability-Facial Anomalies Syndrome
	BAD92827.1	BMP1	bone morphogenetic protein 1 isoform 1	Cleaves the C-terminal propeptides of procollagen I, II and III. Induces cartilage and bone formation. May participate in dorsoventral patterning during early development by cleaving chordin (CHRD).
	NP_001742.1	CARS1	cysteine--tRNA ligase, cytoplasmic isoform b	Involved in nucleotide binding, cysteinyl-tRNA aminoacylation
	AAG48303.1	CDH23	cadherin related 23	establishing and/or maintaining the proper organization of the stereocilia bundle of hair cells in the cochlea and the vestibule during late embryonic/early postnatal development
	EAX03847.1	CLPSL2	AAAL3045, isoform CRA_a, partial	Belongs to the colipase family, Colipase-Like Protein 2
	BAB47499.1	COL27A1	KIAA1870 protein, partial	collagen, type XXVII, alpha 1 (COL27A1), This gene encodes a member of the fibrillar collagen family, and plays a role during the calcification of cartilage and the transition of cartilage to bone
	AAI00983.1	CYP3A43	CYP3A43 protein	The cytochrome P450 proteins are monooxygenases which catalyze many reactions involved in drug metabolism and synthesis of cholesterol, steroids and other lipids
	CCQ43426.1	DSPP	alternative protein DSPP	Dentin Sialophosphoprotein, binds high amount of calcium and facilitate initial mineralization of dentin matrix collagen as well as regulate the size and shape of the crystals
	AAA53289.1	EHHADH	enyol-CoA: hydratase/3-hydroxyacyl-CoA dehydrogenase	involved in the pathway fatty acid beta-oxidation, which is part of Lipid metabolism
	XP_006714379.1	FRAS1	extracellular matrix protein FRAS1 isoform X1	This gene encodes an extracellular matrix protein that appears to function in the regulation of epidermal-basement membrane adhesion and organogenesis during development.
	AAH31064.2	FREM1	FREM1 protein	Extracellular matrix protein that plays a role in epidermal differentiation and is required for epidermal adhesion during embryonic development
	NP_001032903.1	GAB4	GRB2-associated-binding protein 4	Growth factor receptor bound protein 2-associated protein 4
	EAW93960.1	GARS	glycyl-tRNA synthetase, isoform CRA_a	Catalyzes the ATP-dependent ligation of glycine to the 3'-end of its cognate tRNA, via the formation of an aminoacyl-adenylate intermediate (Gly-AMP)
	AAF03681.1	GPATCH8	KIAA0553 protein	G patch domain-containing protein 8
	NP_001438.1	hFat2	protocadherin Fat 2 precursor	Involved in the regulation of cell migration
	NP_005337.2	HSPA1B	heat shock 70kDa protein 1B	Molecular chaperone, stabilizes existing proteins against aggregation and mediates the folding of newly translated proteins in the cytosol and in organelles
	EAX03527.1	HSPA1L	heat shock 70kDa protein 1-like	Molecular chaperone
	AAH00478.1	HSPA9 (GRP75)	Heat shock 70kDa protein 9 (mortalin)	This gene encodes a heat-shock cognate protein. It may also act as a chaperone.
	NP_006588.1	HSPA8	heat shock cognate 71 kDa protein isoform 1	Molecular chaperone
	ABB01006.1	HSP60	heat shock protein 60	Chaperonin implicated in mitochondrial protein import and macromolecular assembly
	SJM28204.1	Hsp70/DnaJ	chaperone Hsp70, co-chaperone with DnaJ	versatile chaperones that assist a large variety of folding processes, ranging from folding of newly synthesized proteins to facilitation of proteolytic degradation of unstable proteins
	SJM33098.1	htrA	putative periplasmic serine endoprotease DegP-like	acts as a chaperone at low temperatures but switches to a peptidase (heat shock protein) at higher temperatures
	NP_002182.1	INHA	inhibin alpha chain preproprotein	inhibit the secretion of follitropin by the pituitary gland
	NP_006112.3	KRT1	keratin, type II cytoskeletal 1	The protein encoded by this gene is a member of the keratin gene family
	AAB23884.1	LIFR	leukaemia inhibitory factor receptor, LIF receptor	The leukemia inhibitory factor is a polyfunctional cytokine that affects the differentiation, survival, and proliferation of a wide variety of cells in the adult and the embryo
	NP_005558.1	MAC2BP	galectin-3-binding protein precursor	Mac-2-binding protein, Promotes integrin-mediated cell adhesion
	BAB47433.1	MAP3K21	KIAA1804 protein, partial	mitogen-activated protein kinase kinase kinase 21
	AHY28905.1	NPIP	nuclear pore complex-interacting protein, partial	Diseases associated with NPIPA1 include Pulsating Exophthalmos and Ulcerative Stomatitis.
	SJM34766.1	PC	Pyruvate carboxylase	is an enzyme of the ligase class that catalyzes (depending on the species) the physiologically irreversible carboxylation of pyruvate to form oxaloacetate (OAA)
	AAA60104.1	PK	pyruvate kinase	is the enzyme involved in the last step of glycolysis
	EAW84383.1	PODNL1	hypothetical protein FLJ23447	PODNL1 Belongs to the small leucine-rich proteoglycan (SLRP) family. SLRP class V subfamily. 3 alternatively spliced human isoforms have been reported.
	AAH43246.1	PPP1R32	C11orf66 protein	Uncharacterized protein, Protein phosphatase 1 regulatory subunit 32 (PPP1R32)
	ADZ48535.1	PTEN	PTEN splice variant	cell growth, survival, proliferation, and migration
	AAC50354.1	Raf	protein kinase related to Raf protein kinases	are a family of three serine/threonine-specific protein kinases that are related to retroviral oncogenes
	NP_000981.1	RPL27A	60S ribosomal protein L27a	structural constituent of ribosome
	EAW73223.1	SSX2IP	synovial sarcoma, X breakpoint 2 interacting protein, isoform CRA_a	extracellular matrix organization
	WP_006206001.1	SufA	Fe-S cluster assembly scaffold SufA	iron-sulfur cluster binding
	AAH01913.2	VAT1	VAT1 protein, partial	Possesses ATPase activity (By similarity). Plays a part in calcium-regulated keratinocyte activation in epidermal repair mechanisms
	EAX10105.1	Vsx1	visual system homeobox 1 homolog, CHX10-like (zebrafish), isoform CRA_b	The protein encoded by this gene contains a paired-like homeodomain and binds to the core of the locus control region of the red/green visual pigment gene cluster
	SJM28517.1		Polyprenyl-pyrophosphate binding protein	a class of enzymes responsible for synthesis of isoprenoids
	CAA52920.1		2'-5' oligoadenylate binding protein	Interferon-induced, dsRNA-activated antiviral enzyme which plays a critical role in cellular innate antiviral response
